# Supplementary material for: Resonant Inner-Shell Photofragmentation of Adamantane (C10H16)
Source: Molecules. 2023 Jul 19;28(14):5510. doi: 10.3390/molecules28145510 (PMC10384773; doi:10.3390/molecules28145510)
Supplement: Supplementary file 1 [file molecules-28-05510-s001.zip]

Archive with 1 entries (1 files):
- molecules-2452644-supplementary.pdf
